# Supplementary material for: Adjuvant treatment with yupingfeng granules for recurrent respiratory tract infections in children: A systematic review and meta-analysis
Source: Front Pediatr. 2022 Dec 21;10:1005745. doi: 10.3389/fped.2022.1005745 (PMC9811950; doi:10.3389/fped.2022.1005745)
Supplement: Supplementary file 1 [file Datasheet1.zip]

Archive with 12 entries (11 files):
- Datasheet5/
- Datasheet5/Table1.docx
- Datasheet5/Supplementary FigureS1.tif
- Datasheet5/Supplementary FigureS2.tif
- Datasheet5/Supplementary FigureS3.tif
- Datasheet5/Supplementary FigureS4.tif
- Datasheet5/Supplementary FigureS5.tif
- Datasheet5/Supplementary FigureS6.tif
- Datasheet5/Supplementary FileS1. PRISMA checklist.docx
- Datasheet5/Supplementary FileS2.GRADE profile.docx
- Datasheet5/Supplementary FileS3.Sensitivity analysis.docx
- Datasheet5/Table2.docx
